# Supplementary material for: Numerous Clones Resistant to Phytophthora palmivora in the “Guiana” Genetic Group of Theobroma cacao L
Source: PLoS One. 2012 Jul 26;7(7):e40915. doi: 10.1371/journal.pone.0040915 (PMC3406055; doi:10.1371/journal.pone.0040915)
Supplement: Table S1 — List of moderately and susceptible clones (ordered according to their effect in the ordinal probit model), their average score after 10 series of tests, and their deme. (XLS) [file pone.0040915.s001.xls]

## Sheet: Feuil1
Table S1. List of moderately and susceptible clones (ordered according to their effect in the ordinal probit model), their average score after 10 series of tests, and their deme.
Clone code	Clone name	Average	Deme	Resistance
153	GU 317 A	2.19	CAM 9	MR
17	GU 169 A	2.21	CAM 9	MR
149	GU 308 A	2.24	CAM 9	MR
71	KER 2-P	2.32	KER	MR
46	GU 321 A	2.22	CAM 9	MR
152	GU 312 V	2.30	CAM 9	MR
176	GU 248 A	2.23	CAM 9	MR
39	GU 279 B	2.26	CAM 1	MR
141	GU 285 B	2.23	CAM 1	MR
117	GU 185 G	2.24	CAM 9	MR
133	GU 254 A	2.27	CAM 1	MR
73	KER 5	2.34	KER	MR
76	KER 11-2-L	2.25	KER	MR
101	GU 134 C	2.25	CAM 7	MR
14	GU 157 A	2.32	CAM 1	MR
36	GU 274 A	2.30	CAM 1	MR
110	GU 167 A	2.33	CAM 9	MR
179	GU 323 A	2.23	CAM 9	MR
144	GU 296 V	2.29	CAM 13	MR
28	GU 236 A	2.32	CAM 3	MR
32	GU 264 A	2.43	CAM 1	MR
22	GU 208 A	2.41	CAM 12	MR
84	B7-B5	2.35	Borne 7	MR
92	ELP 28 A	2.23	ELP	MR
120	GU 196 A	2.36	CAM 9	MR
23	GU 214 A	2.38	CAM 12	MR
177	GU 297 C	2.35	CAM 9	MR
154	GU 329 V	2.40	CAM 9	MR
68	GU 100 A	2.30	CAM 3	MR
78	KER 11-4-P	2.37	KER	MR
125	GU 230 B	2.38	CAM 3	MR
77	KER 11-3-L	2.47	KER	MR
4	GU 131 A	2.43	CAM 7	MR
115	GU 183 G	2.42	CAM 9	MR
9	GU 146 A	2.48	CAM 7	MR
165	YAL 1 A	2.56	YAL	MR
190	KER 11-4-T	2.48	KER	MR
135	GU 256 A	2.56	CAM 1	MR
157	KER 1 - L	2.44	KER	MR
74	KER 8-L	2.41	KER	MR
75	KER 11-1-P	2.49	KER	MR
159	KER 11-1-L	2.46	KER	MR
85	ELP 30 D	2.58	ELP	MR
150	GU 309 A	2.49	CAM 9	MR
185	B7-B3	2.51	Borne 7	MR
119	GU 195 V	2.49	CAM 9	MR
82	YAL 7 A	2.29	YAL	MR
127	GU 233 P	2.54	CAM 3	MR
25	GU 218 A	2.53	CAM 3	MR
167	YAL 6 A	2.53	YAL	MR
164	T60/887	2.53	(Control)	S
44	GU 301 A	2.54	CAM 9	S
104	GU 143 B	2.54	CAM 7	S
42	GU 292 A	2.52	CAM 13	S
174	GU 163 A	2.54	CAM 9	S
40	GU 280 A	2.55	CAM 1	S
96	ELP 41 A	2.71	ELP	S
93	ELP 34 A	2.57	ELP	S
140	GU 268 A	2.57	CAM 1	S
2	GU 126 A	2.56	CAM 7	S
145	GU 297 A	2.53	CAM 9	S
54	B7-A2	2.56	Borne 7	S
69	GU 101 A	2.71	TAN	S
94	ELP 37 A	2.66	ELP	S
147	GU 303 A	2.60	CAM 9	S
151	GU 311 A	2.63	CAM 9	S
156	GU 353 V	2.54	CAM 9	S
181	ELP 7 A	2.63	ELP	S
61	ELP 32 A	2.60	ELP	S
188	KER 7	2.81	KER	S
100	GU 124 A	2.83	CAM 6	S
114	GU 182 A	2.64	CAM 9	S
27	GU 228 A	2.64	CAM 3	S
121	GU 213 V	2.72	CAM 12	S
80	OYA 2 A	2.69	OYA	S
161	KER 2 - D	2.74	KER	S
184	ELP 5	2.78	ELP	S
112	GU 179 G	2.67	CAM 9	S
20	GU 199 A	2.55	CAM 10	S
186	B7-B4	2.55	Borne 7	S
64	ELP 40 A	2.62	ELP	S
89	ELP 2 B	2.71	ELP	S
98	GU 97 A	2.68	Borne 7	S
111	GU 175 V	2.68	CAM 9	S
129	GU 237 V	2.62	CAM 3	S
81	YAL 3	2.67	YAL	S
169	B7-A6	2.68	Borne 7	S
113	GU 180 A	2.78	CAM 9	S
162	KER 2 - L	2.82	KER	S
166	YAL 5 A	2.83	YAL	S
50	GU 338 A	2.93	CAM 13	S
95	ELP 40 B	2.83	ELP	S
183	KER 8-R	2.82	KER	S
118	GU 193 V	2.72	CAM 9	S
21	GU 204 A	2.87	CAM 12	S
103	GU 142 A	2.87	CAM 7	S
124	GU 230 A	2.82	CAM 3	S
158	KER 1 - P	2.87	KER	S
105	GU 143 C	2.85	CAM 7	S
79	KER 6	2.88	KER	S
31	GU 246 A	2.91	CAM 9	S
29	GU 238 A	2.92	CAM 3	S
180	GU 358-9	2.92	CAM 0	S
12	GU 153 A	3.07	CAM 8	S
126	GU 230 C	2.95	CAM 3	S
16	GU 165 A	2.95	CAM 9	S
170	B7-B2	2.91	Borne 7	S
163	OYA 2 B	2.98	OYA	S
131	GU 242 A	2.90	CAM 9	S
143	GU 289 A	2.98	CAM 13	S
19	GU 198 A	3.15	CAM 9	S
1	GU 116 A	3.06	TAN	S
182	PINA	3.02	PINA	S
172	GU 138 A	3.09	CAM 7	S
128	GU 235 V	3.13	CAM 3	S
187	ELP 40 B	3.11	ELP	S
171	GU 129 B	3.19	CAM 7	S
63	ELP 35 B	3.17	ELP	S
65	GF 24	3.32	(Control)	S
90	ELP 25 A	3.29	ELP	S
191	OYA 4	3.41	OYA	S
